# Supplementary material for: Two modes of Cue2-mediated mRNA cleavage with distinct substrate recognition initiate no-go decay
Source: Nucleic Acids Res. 2022 Dec 30;51(1):253–70. doi: 10.1093/nar/gkac1172 (PMC9841427; doi:10.1093/nar/gkac1172)
Supplement: gkac1172_Supplemental_Files [file gkac1172_supplemental_files.zip]

Archive with 3 entries (3 files):
- NAR-01139-X-2022 Supplementary information 1003.pdf
- NAR-01139-X-2022 Supplementary Table 1_Yeast strains list.xlsx
- NAR-01139-X-2022 Supplementary Table 2 plasmids.xlsx
