# Supplementary material for: Two modes of Cue2-mediated mRNA cleavage with distinct substrate recognition initiate no-go decay
Source: Nucleic Acids Res. 2022 Dec 30;51(1):253–70. doi: 10.1093/nar/gkac1172 (PMC9841427; doi:10.1093/nar/gkac1172)
Supplement: gkac1172_Supplemental_Files [file gkac1172_supplemental_files.zip › NAR-01139-X-2022 Supplementary Table 1_Yeast strains list.xlsx]

## Sheet: Sheet1
Supplementary Table 1 Yeast strains used in study
Strains name	Genotype & Marker	Source
W303-1a	MATa ade2 his3 leu2 trp1 ura3 can1	Lab. stock, Parent
YKK000	ski2Δ::kanMX4	Kuroha et al., 2010
YKI112	ski2Δ::kanMX4 hel2Δ::natMX4	Lab. stock
YST110	ski2Δ::kanMX4 uS3Δ::natMX4 p414GPDp-uS3	This study
YST111	ski2Δ::kanMX4 uS3Δ::natMX4 p414GPDp-uS3 K108E	This study
YST112	ski2Δ::kanMX4 uS3Δ::natMX4 p414GPDp-uS3 R116/117A	This study
YKK347	ltn1Δ::kanMX4	Matsuda et al., 2014
YKI110	hel2Δ::natMX4	Matsuo and Ikeuchi et al., 2017
YKI765	ltn1Δ::kanMX4 hel2Δ::natMX4	Matsuo and Ikeuchi et al., 2017
YST104	uS3Δ::natMX4 p414GPDp-uS3	This study
YST105	uS3Δ::natMX4 p414GPDp-uS3 K108E	This study
YST107	ltn1Δ::kanMX4 uS3Δ::natMX4 p414GPDp-uS3	This study
YST108	ltn1Δ::kanMX4 uS3Δ::natMX4 p414GPDp-uS3 K108E	This study
YKK542	asc1Δ::kanMX4	Kuroha et al., 2010
YKI310	ltn1Δ::kanMX4 asc1Δ::hygMX4	Matsuda et al., 2014
YKI1052	uS10∆::natMX4 p414uS10p-uS10	Matsuo and Ikeuchi et al., 2017
YKI1053	uS10∆::natMX4 p414uS10p-uS10 K6/8R	Matsuo and Ikeuchi et al., 2017
YKI1595	ltn1Δ::kanMX4 uS10Δ::natMX4 p414uS10p-uS10	Matsuo and Ikeuchi et al., 2017
YKI1596	ltn1Δ::kanMX4 uS10Δ::natMX4 p414uS10p-uS10 K6/8R	Matsuo and Ikeuchi et al., 2017
YST113	mbf1Δ::hygMX4	This study
YST114	ltn1Δ::kanMX4 mbf1Δ::hygMX4	This study
YYM113	cue2Δ::kanMX4	Lab. stock
YKK567	ski2Δ::hygMX4 asc1Δ::kanMX4	Kuroha et al., 2010
YKI1655	ski2Δ::kanMX4 uS10Δ::natMX4 p414uS10p-uS10	Lab. stock
YKI1656	ski2Δ::kanMX4 uS10Δ::natMX4 p414uS10p-uS10 K6/8R	Lab. stock
YKI2085	ski2D::natMX4 cue2D::kanMX4	This study
YKI1726	ski2D::kanMX4 slh1D::natMX4	Ikeuchi et al., 2019
YST115	ski2D:: kanMX4 mbf1D::hygMX4	This study
YST183	ski2D:: kanMX4 mbf1D::hygMX4 slh1D::natMX4	This study
YIT2019	xrn1D:: kanMX4	Tsuboi et al., 2012
YKI522	xrn1D::kanMX4 hel2D::natMX4	Ikeuchi et al., 2019
YAI575	xrn1D::kanMX4 slh1D::natMX4	Ikeuchi et al., 2019
YAW096	xrn1D::kanMX4 cue2D::natMX4	This study

## Sheet: 20220816
	Supplementary Table 1 Yeast strains used in study
	Strains name	Genotype & Marker	Source
	YKK000	ski2Δ::kanMX4	Kuroha et al., 2010
	YKI2085	ski2D::natMX4 cue2D::kanMX4	This study
	YKI1726	ski2D::kanMX4 slh1D::natMX4	Ikeuchi et al., 2019
	YIT2019	xrn1D:: kanMX4	Tsuboi et al., 2012
	YAI575	xrn1D::kanMX4 slh1D::natMX4	Ikeuchi et al., 2019
	YAW096	xrn1D::kanMX4 cue2D::natMX4	This study
	YKI522	xrn1D::kanMX4 hel2D::natMX4	Ikeuchi et al., 2019
	W303-1a	MATa ade2 his3 leu2 trp1 ura3 can1	Lab. stock, Parent
	YKI110	hel2Δ::natMX4	Matsuo and Ikeuchi et al., 2017
	YYM113	cue2Δ::kanMX4	This study
	YST113	mbf1Δ::hygMX4	This study
	YKI112	ski2Δ::kanMX4 hel2Δ::natMX4	Ikeuchi et al., 2019
	YST115	ski2D:: kanMX4 mbf1D::hygMX4	This study
	YST183	ski2D:: kanMX4 mbf1D::hygMX4 slh1D::natMX4	This study
	YKK347	ltn1Δ::kanMX4	Matsuda et al., 2014
	YKI765	ltn1Δ::kanMX4 hel2Δ::natMX4	Matsuo and Ikeuchi et al., 2017
	YKK542	asc1Δ::kanMX4	Kuroha et al., 2010
	YKI310	ltn1Δ::kanMX4 asc1Δ::hygMX4	Matsuda et al., 2014
	YST114	ltn1Δ::kanMX4 mbf1Δ::hygMX4	This study
	YKK567	ski2Δ::hygMX4 asc1Δ::kanMX4	Kuroha et al., 2010
	YST110	ski2Δ::kanMX4 uS3Δ::natMX4 p414GPDp-uS3	This study
	YST111	ski2Δ::kanMX4 uS3Δ::natMX4 p414GPDp-uS3 K108E	This study
	YST112	ski2Δ::kanMX4 uS3Δ::natMX4 p414GPDp-uS3 R116/117A	This study
	YST104	uS3Δ::natMX4 p414GPDp-uS3	This study
	YST107	ltn1Δ::kanMX4 uS3Δ::natMX4 p414GPDp-uS3	This study
	YST105	uS3Δ::natMX4 p414GPDp-uS3 K108E	This study
	YST108	ltn1Δ::kanMX4 uS3Δ::natMX4 p414GPDp-uS3 K108E	This study
	YST106	uS3Δ::natMX4 p414GPDp-RPS3R116/117A	This study
	YST109	uS3Δ::natMX4 ltn1Δ::kanMX4 p414GPDp-uS3 R116/117A	This study
	YKI1655	ski2Δ::kanMX4 uS10Δ::natMX4 p414uS10p-uS10	Ikeuchi et al., 2019
	YKI1656	ski2Δ::kanMX4 uS10Δ::natMX4 p414uS10p-uS10 K6/8R	Ikeuchi et al., 2019
	YKI1052	uS10∆::natMX4 p414uS10p-uS10	Matsuo and Ikeuchi et al., 2017
	YKI1595	ltn1Δ::kanMX4 uS10Δ::natMX4 p414uS10p-uS10	Matsuo and Ikeuchi et al., 2017
	YKI1053	uS10∆::natMX4 p414uS10p-uS10 K6/8R	Matsuo and Ikeuchi et al., 2017
	YKI1596	ltn1Δ::kanMX4 uS10Δ::natMX4 p414uS10p-uS10 K6/8R	Matsuo and Ikeuchi et al., 2017
	YST120	uS3Δ::natMX4 ski2Δ::kanMX4 mbf1Δ::hphMX6 p414GPDp-uS3	This study
	YST121	uS3Δ::natMX4 ski2Δ::kanMX4 mbf1Δ::hphMX6 p414GPDp-uS3 K108E	This study
	YST118	uS3Δ::natMX4 ltn1Δ::kanMX4 mbf1Δ::hphMX6 p414GPDp-uS3	This study
	YST116	uS3Δ::natMX4 mbf1Δ::hphMX6 p414GPDp-RPS3	This study
	YST117	uS3Δ::natMX4 mbf1Δ::hphMX6 p414GPDp-RPS3K108E	This study
	YST119	uS3Δ::natMX4 ltn1Δ::kanMX4 mbf1Δ::hphMX6 p414GPDp-uS3 K108E	This study
