# Supplementary material for: Two modes of Cue2-mediated mRNA cleavage with distinct substrate recognition initiate no-go decay
Source: Nucleic Acids Res. 2022 Dec 30;51(1):253–70. doi: 10.1093/nar/gkac1172 (PMC9841427; doi:10.1093/nar/gkac1172)
Supplement: gkac1172_Supplemental_Files [file gkac1172_supplemental_files.zip › NAR-01139-X-2022 Supplementary Table 2 plasmids.xlsx]

## Sheet: 旧版
Supplementary Table 2 Plasmids used in study
Plasmid name	Feature	Source
p415GPDp	CEN6, LEU2, GPD promoter	Mumberg et al., 1995
pLD003	p416GPDp-GFP-R(CGN)12-FLAG-HIS3	Dimitrova et al., 2009
pLD001	p416GPDp-GFP-K(AAA)12-FLAG-HIS3	Dimitrova et al., 2009
pTT184	p416GPDp-GFP-W12-FLAG-HIS3	Dimitrova et al., 2009
pMM021	p416GPDp-GFP-W8-R4-FLAG-HIS3	Mizuno et al., 2021
pMM020	p416GPDp-GFP-W6-R4-FLAG-HIS3	Mizuno et al., 2021
pMM016	p416GPDp-GFP-R4-FLAG-HIS3	Mizuno et al., 2021
pNK003	p416GPDp-R(CGA)6-2HA-FLAG-HIS3	This study
pNK004	p416GPDp-R(CGA)6-2HA+G-FLAG-HIS3	This study
pST053	p416GPDp-GFP-SDD1(196-213)-FLAG-HIS3	This study
pST054	p416GPDp-GFP-SDD1(196-213)+G-FLAG-HIS3	This study
pST055	p416GPDp-GFP-SDD1(196-213)KRRKK>KKKKK-FLAG-HIS3	This study
pST056	p416GPDp-GFP-SDD1(196-213)KRRKK>KKKKK+G-FLAG-HIS3	This study
pST059	p416GPDp-GFP-K(AAA)12+G-FLAG-HIS3	This study
pNK056	p416GPDp-RLuc-CGA0-Fluc	This study
pNK057	p416GPDp-RLuc-CGA0+G-Fluc	This study
pKS167	p416GPDp-Rluc-CGA6-Fluc	This study
pKS169	p416GPDp-Rluc-CGA6+G-Fluc	This study
pKS130	p416GPDp-Rluc-CGG12-Fluc	This study
pKS134	p416GPDp-Rluc-CGG12+G-Fluc	This study
pSM142	p416GPDp-RLuc-AGA12-Fluc	This study
pSM143	p416GPDp-RLuc-AGA12+G-Fluc	This study
pNK074	p416GPDp-RLuc-AAA12-Fluc	This study
pNK075	p416GPDp-RLuc-AAA12+G-Fluc	This study
pSM145	p416GPDp-RLuc-AAG12-Fluc	This study
pSM146	p416GPDp-RLuc-AAG12+G-Fluc	This study
pNK077	p416GPDp-RLuc-G(GGN)12-Fluc	This study
pNK078	p416GPDp-RLuc-G(GGN)12+G-Fluc	This study
pKS146	p416GPDp-Rluc-(CUGAUA)6-Fluc	This study
pKS160	p416GPDp-Rluc-(CUGAUA)6+G-Fluc	This study
pKS140	p416GPDp-Rluc-(AUACGA)6-Fluc	This study
pKS154	p416GPDp-Rluc-(AUACGA)6+G-Fluc	This study
pNR309	p416GPDp-GFP-(CGACGG)6-FLAG-HIS3	This study
pKS158	p416GPDp-Rluc-(CGACGG)6+G-Fluc	This study
pKS131	p416GPDp-Rluc-(CGACCG)6-Fluc	This study
pKS135	p416GPDp-Rluc-(CGACCG)6+G-Fluc	This study
pKS132	p416GPDp-Rluc-(CGAGCG)6-Fluc	This study
pKS136	p416GPDp-Rluc-(CGAGCG)6+G-Fluc	This study
pKS138	p416GPDp-Rluc-(AGGCGA)6-Fluc	This study
pKS152	p416GPDp-Rluc-(AGGCGA)6+G-Fluc	This study
pKS141	p416GPDp-Rluc-(AUACGG)6-Fluc	This study
pKS155	p416GPDp-Rluc-(AUACGG)6+G-Fluc	This study
pKS150	p416GPDp-Rluc-(GUACGA)6-Fluc	This study
pKS164	p416GPDp-Rluc-(GUACGA)6+G-Fluc	This study
pKS133		This study
pKS137	p416GPDp-Rluc-(CGACUG)6+G-Fluc	This study
pKS151	p416GPDp-Rluc-(GUGCGA)6-Fluc	This study
pKS165	p416GPDp-Rluc-(GUGCGA)6+G-Fluc	This study
pKS148	p416GPDp-Rluc-(CUGCGA)6-Fluc	This study
pKS162	p416GPDp-Rluc-(CUGCGA)6+G-Fluc	This study
pKS139	p416GPDp-Rluc-(AGGCGG)6-Fluc	This study
pKS153	p416GPDp-Rluc-(AGGCGG)6+G-Fluc	This study
pKS163	p416GPDp-Rluc-(GUACCG)6+G-Fluc	This study
pKS164	p416GPDp-Rluc-(GUACGA)6+G-Fluc	This study
pKS145	p416GPDp-Rluc-(CUCCCG)6-Fluc	This study
pKS159	p416GPDp-Rluc-(CUCCCG)6+G-Fluc	This study
pKS147	p416GPDp-Rluc-(CUGCCG)6-Fluc	This study
pKS161	p416GPDp-Rluc-(CUGCCG)6+G-Fluc	This study
	p416GPDp-GFP-FLAG-HIS3	Ito-Harashima et al., 2007
pLD006	p416GPDp-GFP-SL-FLAG-HIS3	Dimitrova et al., 2009
pKI46	p414GPDp-uS3	This study
pST060	p414GPDp-uS3 K108E	This study
pST061	p414GPDp-uS3 R116/117A	This study
pKI124	p414uS10p-uS10	Lab. stock
pKI140	p414uS10p-uS10 K6/8R	Lab. stock
pST057	p416GPDp-GFP-SDD1(196-213)KRRKK>RRRRR-FLAG-HIS3	This study
pST058	p416GPDp-GFP-SDD1(196-213)KRRKK>RRRRR+G-FLAG-HIS3	This study
pKI123	p414uS3p-uS3	Matsuo et al., 2017
pKI361	p414uS3p-uS3 K108E	This study
pKI362	p414uS3p-uS3 R116A/117A	This study
pKI125	p414uS5p-uS5	This study
pKI363	p414uS5p-uS5 D78A E79A	This study
pKI364	p414uS5p-uS5 E120A	This study
pKI365	p414uS5p-uS5 R126A	This study
pST001	p415uS10p-uS10-3HA	This study
	p416GPDp-GFP-G12-FLAG-HIS3
pKI242	p415HEL2p-HA-HEL2	Lab. stock
pKI243	p415HEL2p-HA-HEL2 ΔRING	Lab. stock
pKI244	p415HEL2p-HA-HEL2 C64A/C67A	Lab. stock
pZK104	p416GPDp-HA-SDD1-V5	Matsuo et al., 2020
pST077	p415MBF1p-MBF1 K46A/K47A/Y48A	This study
pST078	p415MBF1p-MBF1 K46D/K47D/Y48A	This study

## Sheet: 2022 04
Supplementary Table 2 Plasmids used in study
Plasmid name	Feature	Source
p415GPDp	CEN6, LEU2, GPD promoter	Mumberg et al., 1995
pLD003	p416GPDp-GFP-R(CGN)12-FLAG-HIS3	Dimitrova et al., 2009
pLD001	p416GPDp-GFP-K(AAA)12-FLAG-HIS3	Dimitrova et al., 2009
pTT184	p416GPDp-GFP-W12-FLAG-HIS3	Dimitrova et al., 2009
pAW123	p416GPDp-HA-SDD1-V5-FLAG	This study
pST103	p416GPDp-HA-SDD1 L214L-V5-FLAG	This study
pAW048	p415GPDp-3HA-CUE2	This study
pAW049	p415GPDp-3HA-CUE2(57-443)	This study
pAW050	p415GPDp-3HA-CUE2(126-443)	This study
pAW051	p415GPDp-3HA-CUE2(230-443)	This study
pAW052	p415GPDp-3HA-CUE2(SMR)	This study
pAW083	p415GPDp-3HA-CUE2-D1-4A	This study
pAW084	p415GPDp-3HA-CUE2-D2-4A	This study
pAW085	p415GPDp-3HA-CUE2-D1/D2-4A	This study
pAW098	p415GPDp-3HA-CUE2(107-443)	This study
pAW099	p415GPDp-3HA-CUE2(117-443)	This study
pAW100	p415GPDp-3HA-CUE2(57-443)-D2-4A	This study
pAW105	p415GPDp-3HA-CUE2(E117-K119m)-D1/D2-4A	This study
pAW106	p415GPDp-3HA-CUE2(N120-W122m)-D1/D2-4A	This study
pAW107	p415GPDp-3HA-CUE2(E123-T125m)-D1/D24A	This study
pAW124	p415GPDp-3HA-CUE2(W122A)	This study
pAW132	p415GPDp-3HA-CUE2(N120A)-D1/D2-4A	This study
pAW133	p415GPDp-3HA-CUE2(N121A)-D1/D2-4A	This study
pAW134	p415GPDp-3HA-CUE2(W122A)-D1/D2-4A	This study
pAW135	p415GPDp-3HA-CUE2(N120/121A)-D1/D2-4A	This study
pAW136	p415GPDp-3HA-CUE2(N120A/W122A)-D1/D2-4A	This study
pAW137	p415GPDp-3HA-CUE2(N121A/W122A)-D1/D2-4A	This study
pKI46	p414GPDp-uS3	This study
pST060	p414GPDp-uS3 K108E	This study
pST061	p414GPDp-uS3 R116/117A	This study
pST073	p415MBF1p-MBF1-HA	This study
pST085	p415MBF1p-MBF1D66R-HA	This study
pST125	p415MBF1p-MBF1 T69AD70AI71AV72A-HA	This study
pST127	p415MBF1p-MBF1 D65R T69AD70AI71AV72A-HA	This study
pAW058	p415CYC1p-3HA-CUE2	This study
pAW063	p415ADHp-3HA-CUE2	This study
pAW073	p415CUE2p-3HA-CUE2	This study
pKI124	p414uS10p-uS10	Lab. stock
pKI140	p414uS10p-uS10 K6/8R	Lab. stock

## Sheet: 20220816
	Plasmid name	Feature	Source
	p415GPDp	CEN6, LEU2, GPD promoter	Mumberg et al., 1995
	pLD003	p416GPDp-GFP-R(CGN)12-FLAG-HIS3	Dimitrova et al., 2009
	pLD001	p416GPDp-GFP-K(AAA)12-FLAG-HIS3	Dimitrova et al., 2009
	pTT184	p416GPDp-GFP-W12-FLAG-HIS3	Dimitrova et al., 2009
	pZK252	p416GPDp-GFP-SDD1(165-213)-FLAG-HIS3	This study
	pAW048	p415GPDp-3HA-CUE2	This study
	pAW049	p415GPDp-3HA-CUE2(57-443)	This study
	pAW050	p415GPDp-3HA-CUE2(126-443)	This study
	pAW051	p415GPDp-3HA-CUE2(230-443)	This study
	pAW052	p415GPDp-3HA-CUE2(SMR)	This study
	pAW083	p415GPDp-3HA-CUE2-D1-4A	This study
	pAW084	p415GPDp-3HA-CUE2-D2-4A	This study
	pAW085	p415GPDp-3HA-CUE2-D1/D2-4A	This study
	pAW100	p415GPDp-3HA-CUE2(57-443)-D2-4A	This study
	pAW098	p415GPDp-3HA-CUE2(107-443)	This study
	pAW099	p415GPDp-3HA-CUE2(117-443)	This study
	pAW105	p415GPDp-3HA-CUE2(E117-K119m)-D1/D2-4A	This study
	pAW106	p415GPDp-3HA-CUE2(N120-W122m)-D1/D2-4A	This study
	pAW107	p415GPDp-3HA-CUE2(E123-T125m)-D1/D24A	This study
	pAW132	p415GPDp-3HA-CUE2(N120A)-D1/D2-4A	This study
	pAW133	p415GPDp-3HA-CUE2(N121A)-D1/D2-4A	This study
	pAW134	p415GPDp-3HA-CUE2(W122A)-D1/D2-4A	This study
	pAW135	p415GPDp-3HA-CUE2(N120/121A)-D1/D2-4A	This study
	pAW136	p415GPDp-3HA-CUE2(N120A/W122A)-D1/D2-4A	This study
	pAW137	p415GPDp-3HA-CUE2(N121A/W122A)-D1/D2-4A	This study
	pAW124	p415GPDp-3HA-CUE2(W122A)	This study
	pNK003	p416GPDp-R(CGA)6-2HA-FLAG-HIS3	This study
	pNK004	p416GPDp-R(CGA)6-2HA+G-FLAG-HIS3	This study
	pST059	p416GPDp-GFP-K(AAA)12+G-FLAG-HIS3	This study
	pST073	p415MBF1p-MBF1-HA	This study
	pST085	p415MBF1p-MBF1D66R-HA	This study
	pST125	p415MBF1p-MBF1 T69AD70AI71AV72A-HA	This study
	pST127	p415MBF1p-MBF1 D65R T69AD70AI71AV72A-HA	This study
	pKI46	p414GPDp-uS3	This study
	pST060	p414GPDp-uS3 K108E	This study
	pST061	p414GPDp-uS3 R116/117A	This study
	pKI124	p414uS10p-uS10	Lab. stock
	pKI140	p414uS10p-uS10 K6/8R	Lab. stock
	pST103	p416GPDp-HA-SDD1 L(UUG)214L(CUU)-V5-FLAG	This study
	pST053	p416GPDp-GFP-SDD1(196-213)-FLAG-HIS3	This study
	pST054	p416GPDp-GFP-SDD1(196-213)+G-FLAG-HIS3	This study
	pAW058	p415CYC1p-3HA-CUE2	This study
	pAW063	p415ADHp-3HA-CUE2	This study
	pAW073	p415CUE2p-3HA-CUE2	This study
	pST087	p415MBF1p-MBF1 K46D/K47D/Y48A-HA	This study
	pST088	p415MBF1p-MBF1K46D/K47D/Y48A/D66R-HA	This study
